# Supplementary material for: The Diversity of Spoon-Winged and Thread-Winged Lacewing Larvae Today and in Deep Time—An Expanded View
Source: Insects. 2025 Dec 20;17(1):11. doi: 10.3390/insects17010011 (PMC12842412; doi:10.3390/insects17010011)
Supplement: Supplementary file 1 [file insects-17-00011-s001.zip]

Archive with 4 entries (4 files):
- Supplementary_Figure S1.pdf
- Supplementary_File S1.pdf
- Supplementary_File S2.zip
- Supplementary_Table S1.ods
