# Supplementary material for: The Diversity of Spoon-Winged and Thread-Winged Lacewing Larvae Today and in Deep Time—An Expanded View
Source: Insects. 2025 Dec 20;17(1):11. doi: 10.3390/insects17010011 (PMC12842412; doi:10.3390/insects17010011)
Supplement: Supplementary file 1 [file insects-17-00011-s001.zip › Supplementary_Table S1.ods]

## Sheet: SupplTabS1
# in data set	Group	Source author	Source year	Source figure	Source page or other	Time (1=K; 2=Eoc; 3=Mio; 4=extant)	extant or amber type	Accession # or other	Species group (genus or other)	species	stage
0401	Crocinae	Roux	1833	fig. 3	pl. 7	4	extant	–	Necrophylus	arenarius	larva 3?
0402	Crocinae	Schaum	1857	fig. 1	pl. 1	4	extant	–	Necrophylus	arenarius	larva 3?
0403	Crocinae	Ghosh	1910	fig. 1	unnumbered plate	4	extant	–	Croce	filipennis	larva 1
0404	Crocinae	Ghosh	1910	fig. 2	unnumbered plate	4	extant	–	Croce	filipennis	larva 3?
0405	Crocinae	Imms	1911	fig. 1	pl. 32	4	extant	–	Croce	filipennis	larva 1
0406	Crocinae	Imms	1911	fig. 2	pl. 32	4	extant	–	Croce	filipennis	larva 3
0407	Crocinae	Eltringham	1923	–	pl. XI	4	extant	–	Necrophylus	arenarius	larva 3?
0408	Crocinae	Imms (Richards & Davis)	1923 (1977)	fig. 395 (fig. 366a)	(p. 811)	4	extant	–	Necrophylus	arenarius	larva 3?
0409	Crocinae	Withycombe	1923	fig. 1	pl. XII	4	extant	–	Croce	filipennis	larva 3
0410	Crocinae	Withycombe	1923	fig. 2	pl. XII	4	extant	–	Dielocroce	baudi	larva 3
0411	Crocinae	Withycombe	1923	fig. 3	pl. XII	4	extant	–	Necrophylus	arenarius	larva 3
0412	Crocinae	Withycombe	1923	fig. 4	pl. XII	4	extant	–	Necrophylus	arenarius	larva 3
0413	Crocinae	Pierre	1952	fig. 7	p. 60	4	extant	–	Dielocroce	berlandi	larva ?
0414	Crocinae	Pierre	1952	fig. 24	p. 12	4	extant	–	Necrophylus	arenarius	larva ?
0415	Crocinae	MacLeod	1964	fig. 93	pl. XXXIII	4	extant	–	Croce	sp.	larva ?
0416	Crocinae	MacLeod	1964	fig. 99	pl. XXXV	4	extant	–	Necrophylus	arenarius	larva ?
0417	Crocinae	Riek	1970	fig. 29.12a	p. 491	4	extant	–	Necrophylus	arenarius	larva 3?
0418	Crocinae	Mansell	1976	fig. 1	p. 155	4	extant	–	Laurhervasia	setacea	larva ?
0419	Crocinae	Mansell	1977	fig. 9	p. 198	4	extant	–	Tjederia	namaquensis	larva 3?
0420	Crocinae	Mansell	1980	fig. 3a	p. 346	4	extant	–	Laurhervasia	setacea	larva 3?
0421	Crocinae	Mansell	1980	fig. 3B	p. 346	4	extant	–	Laurhervasia	setacea	larva 3?
0422	Crocinae	Mansell	1980	fig. 4	p. 349	4	extant	–	Laurhervasia	rhodesia	larva 3?
0423	Crocinae	Mansell	1980	fig. 5	p. 349	4	extant	–	Laurhervasia	transvaalensis	larva 3?
0424	Crocinae	Mansell	1980	fig. 9	p. 361	4	extant	–	Laurhervasia	namibica	larva 3?
0425	Crocinae	Mansell	1980	fig. 10	p. 361	4	extant	–	Thysanocroce	damare	larva 3?
0426	Crocinae	Mansell	1981a	fig. 2	p. 94	4	extant	–	Concroce	capensis	larva 3?
0427	Crocinae	Mansell	1981a	fig. 3	p. 94	4	extant	–	Concroce	walkeri	larva 3?
0428	Crocinae	Mansell	1981b	fig. 3	p. 251	4	extant	–	Tjederia	brevocornis	larva 3?
0429	Crocinae	Mansell	1983a	fig. 53	p. 622	4	extant	–	Austrocroce	mira	larva 3?
0430	Crocinae	Mansell	1983a	fig. 54	p. 622	4	extant	–	Carnarviana	cretata	larva 3?
0431	Crocinae	Mansell	1983b	fig. 14	p. 119	4	extant	–	Moranida	peruvensis	larva 3?
0432	Crocinae	Mansell	1983b	fig. 15	p. 119	4	extant	–	Amerocroce	boliviana	larva 3?
0433	Crocinae	Mansell	1983b	fig. 25	p. 128	4	extant	–	Veurise	bruchi	larva 3?
0434	Crocinae	Monserrat	1983a	fig. 4	p. 111	4	extant	–	Necrophylus	arenarius	larva 1
0435	Crocinae	Monserrat	1983a	fig. 5	p. 113	4	extant	–	Necrophylus	arenarius	larva 3?
0436	Crocinae	Monserrat	1983b	fig. 2	p. 42	4	extant	–	Josandreva	sazi	larva 1
0437	Crocinae	Monserrat	1983b	fig. 6	p. 44	4	extant	–	Josandreva	sazi	larva 2
0438	Crocinae	Monserrat	1983b	fig. 12	p. 46	4	extant	–	Josandreva	sazi	larva 3
0439	Crocinae	Miller & Stange	1989	fig. 1	p. 69	4	extant	–	Moranida	manselli	larva 3?
0440	Crocinae	Aspöck & Aspöck	1999	fig. 53	p. 21	4	extant	–	Laurhervasia	setacea	larva ?
0441	Crocinae	Aspöck & Aspöck	1999	fig. 54	p. 21	4	extant	–	Necrophylus	arenarius	larva 3?
0442	Crocinae	Hölzel	1999	fig. 4	p. 132	4	extant	–	Necrophylus	arenarius	larva 3?
0443	Crocinae	Suludere et al.	2006	fig. 7	p. 525	4	extant	–	Dielocroce	baudi	larva 1?
0444	Crocinae	Aspöck & Aspöck	2007	fig. 38	p. 465	4	extant	–	Tjederia	namaquensis	larva 1?
0445	Crocinae	Satar et al.	2007	fig. 7	p. 52	4	extant	–	Croce	schmidti	larva 1?
0446	Crocinae	Monserrat	2008	fig. 9i	p. 19	4	extant	–	Necrophylus	arenarius	larva 3
0447	Crocinae	Monserrat	2008	fig. 9j	p. 19	4	extant	–	Laurhervasia	setacea	larva 3?
0448	Crocinae	Monserrat	2008	fig. 10A	p. 21	4	extant	–	Dielocroce	hebrea	larva ?
0449	Crocinae	Monserrat	2008	fig. 10h	p. 21	4	extant	–	Dielocroce	hebrea	larva ?
0450	Crocinae	Aspöck & Aspöck	2014	middle left	p. 7	4	extant	–	Necrophylus	arenarius	larva 3?
0451	Crocinae	Tusun & Satar	2016	fig. 1	p. 146	4	extant	–	Dielocroce	ephemera	larva 3?
0452	Crocinae	Badano et al.	2018	fig. 1d	p. 3	4	extant	–	Necrophylus	arenarius	larva 3?
0453	Crocinae	Herrera-Flórez et al.	2020	fig. 2A	p. 308	4	extant	ZSM no number	Necrophylus	sp.	larva 2
0454	Crocinae?	Xia et al.	2015	upper	p. 99	1	Kachin	–	?	?	larva ?
0455	Crocinae?	Xia et al.	2015	lower	p. 99	1	Kachin	–	?	?	larva ?
0456	Crocinae?	Xia et al.	2015	upper	p. 100	1	Kachin	–	"decadent"	?	larva ?
0457	Crocinae?	Xia et al.	2015	lower	p. 100	1	Kachin	–	?	?	larva ?
0458	Crocinae?	Zhang	2017	–	p. 400	1	Kachin	–	"decadent"	?	larva ?
0459	Crocinae?	Zhang	2017	upper	p. 402	1	Kachin	–	"decadent"	?	larva ?
0460	Crocinae?	Zhang	2017	lower	p. 402	1	Kachin	–	?	?	larva ?
0461	Crocinae?	Haug et al.	2019a	figs. 1, 2	pp. 2, 4	1	Kachin	SMNS BU-340 (BUB 3061)	"chimera"	–	larva ?
0462	Crocinae	Haug et al.	2021a	fig. 5A	p. 443	4	extant	Gil Wizem	Dielocroce	hebrea	larva ?
0463	Crocinae	Haug et al.	2021a	fig. 5B	p. 443	4	extant	Ana Rita Gonçalves (via Flickr)	Necrophylus	arenarius	larva ?
0464	Crocinae	Haug et al.	2021a	fig. 5C	p. 443	4	extant	Adrià Miralles (via Flickr)	Necrophylus	arenarius	larva ?
0465	Crocinae	Haug et al.	2021a	fig. 5D	p. 443	4	extant	Asadolla Hosseini Chegeni (via Researchgate)	Dielocroce	hebrea	larva ?
0466	Crocinae	Haug et al.	2021a	fig. 5E	p. 443	1	Kachin, Myanmar	fossilmall.com	?	?	larva ?
0467	Crocinae?	Haug et al.	2021a	fig. 6A	p. 445	1	Kachin, Myanmar	BUB 1803	?	?	larva ?
0468	Crocinae?	Haug et al.	2021a	fig. 6C	p. 445	1	Kachin, Myanmar	BUB 1804	?	?	larva ?
0469	Crocinae?	Haug et al.	2021a	fig. 7A	p. 446	1	Kachin, Myanmar	PED 0085	?	?	larva ?
0470	Crocinae?	Haug et al.	2021a	fig. 8A	p. 446	1	Kachin, Myanmar	PED 0250	?	?	larva ?
0471	Crocinae?	Buchner et al.	this study	fig. 1A	this study	1	Kachin, Myanmar	BUB 0723	?	?	larva ?
0472	Crocinae?	Buchner et al.	this study	Suppl. fig. S1A	this study	1	Kachin, Myanmar	PED 0515	?	?	larva ?
0473	Crocinae?	Buchner et al.	this study	Suppl. fig. S1E	this study	1	Kachin, Myanmar	PED 0915	?	?	larva ?
0474	Crocinae?	Buchner et al.	this study	fig. 2C	this study	1	Kachin, Myanmar	PED 2106	?	?	larva ?
0475	Crocinae?	Buchner et al.	this study	fig. 3a	this study	1	Kachin, Myanmar	PED 2400	?	?	larva ?
0476	Crocinae?	Buchner et al.	this study	fig. 4c	this study	1	Kachin, Myanmar	PED 2407	?	?	larva ?
0477	Crocinae?	Buchner et al.	this study	Suppl. fig. S1C	this study	1	Kachin, Myanmar	PED 2423	?	?	larva ?
0478	Crocinae?	Buchner et al.	this study	fig. 5A	this study	1	Kachin, Myanmar	PED 2493	?	?	larva ?
0479	Crocinae?	Buchner et al.	this study	fig. 5C	this study	1	Kachin, Myanmar	PED 2504	?	?	larva ?
0480	Crocinae?	Buchner et al.	this study	fig. 6D	this study	1	Kachin, Myanmar	PED 2712	?	?	larva ?
0481	Crocinae?	Buchner et al.	this study	fig. 7D	this study	1	Kachin, Myanmar	Weiterschan BuB 15 ("c")	?	?	larva ?
0482	Crocinae?	Buchner et al.	this study	fig. 8A	this study	1	Kachin, Myanmar	Weiterschan BuB 14	?	?	larva ?
0601	Nemopterinae	Navás	1919	fig. 2	p. 50	4	extant	–	Nemoptera	bipennis	larva 1
0602	Nemopterinae	Withycombe	1925	fig. 4	pl. XXXIX	4	extant	–	Nemoptera	bipennis	larva 1
0603	Nemopterinae	Mathews (Monserrat)	1947 (2008)	(fig. 8c)	(p. 15)	4	extant	–	Chasmoptera	hutti	larva ?
0604	Nemopterinae	Mansell	1973	fig. 1	p. 134	4	extant	–	Derhynchia	vansoni	larva 3
0605	Nemopterinae	Tröger	1993	fig. 4	p. 360	4	extant	–	Nemoptera	coa	larva 3
0606	Nemopterinae	Tröger	1993	fig. 5	p. 362	4	extant	–	Nemoptera	coa	larva 3
0607	Nemopterinae	Mansell	1996	fig. 3	p. 375	4	extant	–	Semirhynchia	?	larva ?
0608	Nemopterinae	Monserrat	1996	fig. 16	p. 105	4	extant	–	Lertha	sofiae	larva 1 (early)
0609	Nemopterinae	Monserrat	1996	fig. 24	p. 106	4	extant	–	Nemoptera	bipennis	larva 1 (early)
0610	Nemopterinae	Monserrat	1996	fig. 34a	p. 109	4	extant	–	Nemoptera	bipennis	larva 1 (late)
0611	Nemopterinae	Monserrat	1996	fig. 34b	p. 109	4	extant	–	Nemoptera	bipennis	larva 1 (early)
0612	Nemopterinae	Monserrat	1996	fig. 35	p. 109	4	extant	–	Nemoptera	bipennis	larva 2
0613	Nemopterinae	Monserrat	1996	fig. 37	p. 109	4	extant	–	Nemoptera	bipennis	larva 2
0614	Nemopterinae	Monserrat	1996	fig. 39	p. 110	4	extant	–	Lertha	sofiae	larva 3
0615	Nemopterinae	Monserrat	1996	fig. 42	p. 110	4	extant	–	Nemoptera	bipennis	larva 3
0616	Nemopterinae	Monserrat	2008	fig. 4c	p. 8	4	extant	–	Lertha	sheppardi	larva 1
0617	Nemopterinae	Monserrat	2008	fig. 4j	p. 8	4	extant	–	Lertha	sheppardi	larva 3
0618	Nemopterinae	Monserrat	2008	fig. 6a	p. 13	4	extant	–	Lertha	sheppardi	larva 1
0619	Nemopterinae	Monserrat	2008	fig. 6d	p. 13	4	extant	–	Lertha	sofiae	larva 1
0620	Nemopterinae	Monserrat	2008	fig. 6g	p. 13	4	extant	–	Lertha	extensa	larva 1
0621	Nemopterinae	Monserrat	2008	fig. 6j	p. 13	4	extant	–	Lertha	extensa	larva 1 (late)
0622	Nemopterinae	Monserrat	2008	fig. 7b	p. 14	4	extant	–	Nemoptera	bipennis	larva 3
0623	Nemopterinae	Monserrat	2008	fig. 7f	p. 14	4	extant	–	Lertha	sheppardi	larva 3
0624	Nemopterinae	Monserrat	2008	fig. 7i	p. 14	4	extant	–	Lertha	extensa	larva 1 (early)
0625	Nemopterinae	Monserrat	2008	fig. 7k	p. 14	4	extant	–	Lertha	sheppardi	larva 1 (early)
0626	Nemopterinae	Miller & Stange	2012	fig. 20	p. 7	4	extant	–	Stenorrhachus	walkeri	larva ?
0627	Nemopterinae	Badano et al.	2017	fig. 6b	p. 104	4	extant	–	Nemoptera	bipennis	larva 3
0628	Nemopterinae?	Haug et al.	2021b	fig. 2A	p. 139	1	Kachin, Myanmar	PED 0929	?	?	larva ?
0629	Nemopterinae?	Haug et al.	2021b	fig. 3a	p. 141	1	Kachin, Myanmar	PED 0581	?	?	larva ?
0630	Nemopterinae?	Buchner et al.	this study	fig. 9A	this study	1	Kachin, Myanmar	PED 1408	?	?	larva ?
0631	Nemopterinae?	Buchner et al.	this study	fig. 10A	this study	1	Kachin, Myanmar	PED 1422	?	?	larva ?
0632	Nemopterinae?	Buchner et al.	this study	fig. 9C	this study	1	Kachin, Myanmar	PED 1812	?	?	larva ?
0633	Nemopterinae?	Buchner et al.	this study	fig. 11A	this study	1	Kachin, Myanmar	PED 1889	?	?	larva ?
0901	Nemopterinae?	Buchner et al.	this study	fig. 12A	this study	1	Kachin, Mynamar	BUB 3382b	Supertooth	?	larva ?
